# Supplementary material for: Ethical Issues and Challenges Regarding the Use of Mental Health Questionnaires in Public Health Nutrition Research
Source: Nutrients. 2025 Feb 18;17(4):715. doi: 10.3390/nu17040715 (PMC11858303; doi:10.3390/nu17040715)
Supplement: Supplementary file 1 [file nutrients-17-00715-s001.zip]

Archive with 1 entries (1 files):
- nutrients-3476866-supplementary.pdf
